# Supplementary material for: Practical Real-Time Quaking-Induced Conversion for Detecting Classical Bovine Spongiform Encephalopathy and Classical and Atypical Scrapie Prions
Source: Pathogens. 2026 Mar 20;15(3):333. doi: 10.3390/pathogens15030333 (PMC13028819; doi:10.3390/pathogens15030333)
Supplement: Supplementary file 1 [file pathogens-15-00333-s001.zip]

Archive with 1 entries (1 files):
- pathogens-4172168-supplementary.pdf
